# Supplementary material for: Outcomes of intended temporary stomas in Crohn's disease (INTESTINE study): international, multicentre, retrospective study
Source: BJS Open. 2025 Jun 2;9(3):zraf010. doi: 10.1093/bjsopen/zraf010 (PMC12128195; doi:10.1093/bjsopen/zraf010)
Supplement: zraf010_Supplementary_Data [file zraf010_supplementary_data.zip]

Archive with 2 entries (2 files):
- Supplementary -The INTESTINE Study.docx
- The INTESTINE Study Group - Collaborative Authors.docx
